# Supplementary material for: Simultaneous Analysis of Thirteen Compounds in Yeokwisan Using High-Performance Liquid Chromatography–Photodiode Array Detection and Ultra-Performance Liquid Chromatography–Tandem Mass Spectrometry and Their Antioxidant Effects
Source: Pharmaceuticals (Basel). 2024 Jun 4;17(6):727. doi: 10.3390/ph17060727 (PMC11206242; doi:10.3390/ph17060727)
Supplement: Supplementary file 1 [file pharmaceuticals-17-00727-s001.zip]

Archive with 1 entries (1 files):
- pharmaceuticals-3024950-supplementary.pdf
